# Supplementary material for: FLVCR1 Predicts Poor Prognosis and Promotes Malignant Phenotype in Esophageal Squamous Cell Carcinoma via Upregulating CSE1L
Source: Front Oncol. 2021 Mar 25;11:660955. doi: 10.3389/fonc.2021.660955 (PMC8027484; doi:10.3389/fonc.2021.660955)
Supplement: Supplementary file 3 [file Table_3.xls]

## Sheet: Analysis
1.Analysis Details：
Groups	Animal No.	Image Number	ROI	Total Radiant Efficiency [p/s] / [μW/cm2]	Avg Radiant Efficiency [p/s/cm2/sr] / [μW/cm2]	Stdev Radiant Efficiency	Min Radiant Efficiency	Max Radiant Efficiency
NC	1	CZH20190513135551_001A	ROI 1	18310000	315500	732100	-3399	5121000
	2	CZH20190513135709_001A	ROI 2	47110000	812000	1862000	-1471	13560000
	3	CZH20190513135815_001A	ROI 3	30920000	533900	738900	-39540	4371000
	4	CZH20190513135925_001A	ROI 4	189600	3270	9339	-26840	36060
	5	CZH20190513140204_001A	ROI 5	99660	1716	2392	-1251	27520
	6	CZH20190513140544_001A	ROI 6	85700	1476	1207	-1758	8359
	7	CZH20190513140355_001A	ROI 7	1555000	26840	60560	-24390	509800
	8	CZH20190513141446_001A	ROI 8	648600	11180	20630	-1501	145600
	9	CZH20190513141743_001A	ROI 9	546000	9405	12060	-4623	85650
	10	CZH20190513142057_001A	ROI 10	134600	2320	3164	-9763	13290
KD	11	CZH20190513140013_001A	ROI 1	102500	1765	1067	-1548	8310
	12	CZH20190513140448_001A	ROI 2	331700	5719	6613	-14730	31920
	13	CZH20190513141643_001A	ROI 3	291000	5013	15330	-45340	64600
	14	CZH20190513141905_001A	ROI 4	109200	1883	14900	-47360	53360
	15	CZH20190513142000_001A	ROI 5	113600	1959	14330	-54760	50840
	16	CZH20190513142545_001A	ROI 6	57110	984.8	788.7	-1854	4027
	17	CZH20190513142729_001A	ROI 7	86220	1485	8532	-24590	30520
	18	CZH20190513142820_001A	ROI 8	45310	780.6	774.4	-2105	3515
	19	CZH20190513143009_001A	ROI 9	63020	1088	752.8	-1353	3759
	20	CZH20190513143154_001A	ROI 10	46420	801.6	750.1	-1524	3659
2.Graph：
Total Radiant Efficiency [p/s] / [μW/cm2]						Avg Radiant Efficiency [p/s/cm2/sr] / [μW/cm2]
3.T-TEST：
T-TEST_Total Radiant Efficiency			P VALUE
NC	VS	KD	0.0961201
